# Supplementary material for: Aging-regulated PNUTS maintains endothelial barrier function via SEMA3B suppression
Source: Commun Biol. 2024 May 7;7:541. doi: 10.1038/s42003-024-06230-5 (PMC11076560; doi:10.1038/s42003-024-06230-5)
Supplement: Supplementary file 3 — Supplementary Data 1 [file 42003_2024_6230_MOESM3_ESM.xlsx]

## Sheet: 1A
	P3	P17
	0.823759	0.65338
	0.995701	0.556467
	1.09105	0.472059
	1.08949	0.407972
average	1	0.52247

## Sheet: 1B
	young	aged
	1.2359	0.779487
	1.07179	0.692308
	0.974359	0.592872
	0.887179	0.558974
	0.830769
average	1	0.65591

## Sheet: 1C
	siControl	siPNUTS
	1.05156	0.253823
	1.06191	0.181302
	1.05154	0.150223
	1.00493	0.0828811
	0.953133	0.0932412
	1.00148	0.0880612
	0.875432	0.139862
average	1	0.141342

## Sheet: 1D
	siControl	siPNUTS
	0.635945	1.17512
	1.29954	3.3318
	0.884793	1.82488
	0.165899	1.60369
	1.43779	2.00461
	1.57604	1.83871
average	1	1.96313

## Sheet: 1E
	siControl	siPNUTS
	30.662	69.1289
	37.9094	62.439
	37.3519	62.7178
average	35.3078	64.7619

## Sheet: 1F
	siControl	siPNUTS
	0.975112	0.701754
	0.919625	0.791514
	1.09547	0.824153
	1.00979	0.881273
average	1	0.799674

## Sheet: 2B
		Continuous			Discontinuous
		siControl	siPNUTS		siControl	siPNUTS
		1228.99	1426.09		10	16
		881.159	1449.28		9	15
		637.681	1368.12		8	15
		927.536	1298.55		6	14
		857.971	1356.52		6	13
		1449.28	1263.77		5	12
		1391.3	1200		5	11
		1113.04	1472.46		5	11
		1020.29	1391.3		4	11
		400	1188.41		4	10
		620.29	1084.06		4	10
		1686.96	1014.49		4	9
		1339.13	927.536		4	8
		1657.97	1171.01		3	8
		875.362	1078.26		3	8
		904.348	1014.49		3	8
		1095.65	939.13		2	8
		1078.26	950.725		2	7
		1171.01	1228.99		2	7
		1397.1	1147.83		2	6
		591.304	1066.67		2	6
		915.942	921.739		1	5
		736.232	857.971		1	5
		776.812	736.232		1	4
		811.594	689.855		1	1
		1020.29	788.406		1	1
		1257.97	834.783		1	1
		1240.58	602.899		1	1
		1449.28	197.101		1	1
		1588.41			1
	average	1070.72	1057.47	average	3.4	8

## Sheet: 2C
		WT	PNUTS EC-KO
		1.24348	0.621739
		0.982609	0.347826
		0.991304	0.417391
		0.813043	0.147826
		1	0.365217
		0.969565
	average	1	0.38

## Sheet: 2E
		Control			VEGF
		WT	PNUTS EC-KO		WT	PNUTS EC-KO
		1056	0		5185	868
		469	70		3871	1877
		1619	0		1619	516
		821	0		2604	141
		587			5795
	average	910.4	17.5		3814.8	850.5

## Sheet: 3A
			number of capillary loops			mesangial area			%capillary area			%mesangial area
			WT	PNUTSEC-KO		WT	PNUTSEC-KO		WT	PNUTSEC-KO		WT	PNUTSEC-KO
			36	18		47.78	156.66		0.211843	0.256473		0.0716643	0.214632
			42	20		30.3	208.6		0.319733	0.123218		0.0443261	0.336826
			26	8		16.63	55.73		0.251848	0.0476015		0.0422542	0.410021
			16	15		9.59	68.38		0.0933269	0.140593		0.042297	0.275781
			28	12		19.87	54.44		0.150168	0.0503785		0.0785841	0.219233
			25	11		12.22	95.08		0.227982	0.0555461		0.0461707	0.403463
			23	18		15.1	46.08		0.286349	0.171986		0.0554556	0.208008
			24	12		7.54	33.87		0.273093	0.109426		0.0384165	0.180881
		average	27.5	14.25	average	19.8788	89.855	average	0.226793	0.119403	average	0.0523961	0.281106

[truncated: 26 more sheets: 3B, 3C, 3F, 4B, 4C, 4E, 4F, 4H, 4K, 4L, 5B, 5D, 5E, 5F, 5G, 5H, 5K, S1A, S1B, S2C …]
